# Supplementary material for: Morphology of the Larval Antennae and Mouthparts in Conogethes punctiferalis (Guenée) (Lepidoptera: Crambidae) with Special Reference to Sensilla
Source: Insects. 2026 Mar 21;17(3):345. doi: 10.3390/insects17030345 (PMC13027339; doi:10.3390/insects17030345)
Supplement: Supplementary file 1 [file insects-17-00345-s001.zip]

Archive with 1 entries (1 files):
- Table S1. Raw measurement data of sensilla on the antennae and mouthparts of Conogethes punc-tiferalis larvae.xlsx
