# Supplementary material for: Morphology of the Larval Antennae and Mouthparts in Conogethes punctiferalis (Guenée) (Lepidoptera: Crambidae) with Special Reference to Sensilla
Source: Insects. 2026 Mar 21;17(3):345. doi: 10.3390/insects17030345 (PMC13027339; doi:10.3390/insects17030345)
Supplement: Supplementary file 1 [file insects-17-00345-s001.zip › Table S1. Raw measurement data of sensilla on the antennae and mouthparts of Conogethes punc-tiferalis larvae.xlsx]

## Sheet: Sensilla on the Antennae 
Sensillum type	length (μm)	Basal Diameter (μm)
Pedicel-SC1	377.327	8.998
Pedicel-SC1	455.457	8.176
Pedicel-SC1	256.718	7.736
Pedicel-SC1	267.944	8.876
Pedicel-SC1	239.512	7.957
Pedicel-SC1	－	7.911
Pedicel-SC1	－	7.809
Pedicel-SC1	－	7.513
Pedicel-SC1	－	7.558
Pedicel-SC1	－	8.109
Pedicel-SC2	23.249	3.258
Pedicel-SC2	23.65	3.574
Pedicel-SC2	24.788	2.71
Pedicel-SC2	20.532	3.101
Pedicel-SC2	23.676	3.535
Pedicel-SC2	33.305	3.739
Pedicel-SC2	20.127	3.349
Pedicel-SC2	28.327	2.887
Pedicel-SB1	32.928	13.293
Pedicel-SB1	22.182	12.92
Pedicel-SB1	35.251	12.548
Pedicel-SB1	20.532	12.609
Pedicel-SB1	33.361	12.131
Pedicel-SB1	35.848	13.72
Pedicel-SB1	20.783	12.669
Pedicel-SB1	36.769	13.982
Pedicel-SB2	32.175	11.498
Pedicel-SB2	21.869	10.95
Pedicel-SB2	34.215	9.506
Pedicel-SB2	38.972	12.34
Pedicel-SB2	35.706	14.249
Pedicel-SB2	31.297	13.934
Pedicel-SB2	－	12.784
Pedicel-SB2	－	9.827
Pedicel-SB2	－	10.31
Pedicel-SB3	7.712	2.996
Pedicel-SB3	5.943	3.099
Pedicel-SB3	4.973	4.029
Pedicel-SB3	7.476	3.195
Pedicel-SB3	4.996	4.262
Pedicel-SB3	7.801	3.44
Pedicel-SB3	9.016	3.953
Pedicel-SB3	4.808	－
Pedicel-SB3	10.701	－
Pedicel-SB3	6.415	－
Pedicel-SB3	8.022	－
Pedicel-SB3	9.924	－
Pedicel-SB3	8.092	－
Pedicel-SB3	10.852	－
Flagellum-SB4	20.019	7.706
Flagellum-SB4	25.739	7.668
Flagellum-SB4	28.191	8.233
Flagellum-SB4	24.948	9.469
Flagellum-SB4	20.386	8.363
Flagellum-SB4	20.463	8.238
Flagellum-SB4	29.877	8.49
Flagellum-SB4	20.772	7.928
Flagellum-SB4	29.677	9.14
Flagellum-SB4	－	8.627
Flagellum-SB5	5.226	1.098
Flagellum-SB5	2.035	1.61
Flagellum-SB5	2.744	1.147
Flagellum-SB5	4.216	1.242
Flagellum-SB5	3.328	1.36
Flagellum-SB5	4.066	2.889
Flagellum-SB5	1.858	1.309
Flagellum-SB5	6.934	3.613
Flagellum-SB5	4.034	2.282
Flagellum-SB5	5.341	2.628
Flagellum-SB5	4.437	2.469
Flagellum-SB5	4.437	－
Flagellum-SB6	19.774	5.663
Flagellum-SB6	20.057	4.683
Flagellum-SB6	22.923	3.77
Flagellum-SB6	19.536	2.806
Flagellum-SB6	19.053	4.404
Flagellum-SB6	20.51	3.975
Flagellum-SB6	21.056	4.666
Flagellum-SB6	16.475	－
Flagellum-ST tip	7.842	1.358
Flagellum-ST tip	6.97	0.929
Flagellum-ST tip	5.185	0.978
Flagellum-ST tip	6.774	1.159
Flagellum-ST tip	6.751	2.004
Flagellum-ST tip	7.628	1.88
Flagellum-ST tip	6.883	2.091
Flagellum-ST tip	6.994	1.769
Flagellum-ST tip	8.531	2.114
Flagellum-ST tip	9.286	1.869
Flagellum-ST tip	8.378	1.826
Flagellum-ST tip	9.415	1.861
Flagellum-ST tip	10.086	1.793
Flagellum-ST tip	8.348	－
Flagellum-ST tip	8.309	－
Flagellum-ST base	5.389	4.192
Flagellum-ST base	5.315	4.61
Flagellum-ST base	5.92	4.688
Flagellum-ST base	9.383	5.019
Flagellum-ST base	6.38	4.55
Flagellum-ST base	8.337	4.648
Flagellum-ST base	9.276	4.729
Flagellum-ST base	7.989	4.424
Flagellum-ST base	7.862	4.767
Flagellum-ST base	4.625	4.568

## Sheet: Sensilla on the Labrum
Sensillum type	length (μm)	Basal Diameter (μm)
Labrum-SC1	87.309	6.039
Labrum-SC1	70.507	4.963
Labrum-SC1	71.859	6.943
Labrum-SC1	75.275	7.855
Labrum-SC1	72.555	5.21
Labrum-SC1	81.507	4.905
Labrum-SC1	76.144	4.966
Labrum-SC1	62.576	5.446
Labrum-SC1	81.361	5.19
Labrum-SC1	93.474	5.269
Labrum-SC1	92.251	6.446
Labrum-SC1	75.169	6.25
Labrum-SC1	91.216	4.732
Labrum-SC1	82.597	5.345
Labrum-SC1	93.212	4.637
Labrum-SC1	－	5.893
Labrum-SC1	－	5.176
Labrum-SC1	－	4.413
Labrum-SC2	149.579	9.231
Labrum-SC2	208.942	9.743
Labrum-SC2	201.52	11.015
Labrum-SC2	208.009	8.593
Labrum-SC2	200.848	9.14
Labrum-SC2	186.387	8.949
Labrum-SC2	148.616	9.525
Labrum-SC2	200.466	9.65
Labrum-SC2	169.671	8.449
Labrum-SC2	202.005	9.344
Labrum-SC2	180.078	8.262
Labrum-SC2	227.99	9.562
Labrum-SC2	197.579	11.225
Labrum-SC2	228.145	10.159
Labrum-SC2	196.207	9.432
Labrum-SC2	－	9.808
Labrum-SC3	92.138	7.522
Labrum-SC3	112.908	8.269
Labrum-SC3	101.726	8.983
Labrum-SC3	106.663	10.893
Labrum-SC3	103.602	7.537
Labrum-SC3	108.677	7.514
Labrum-SC3	112.954	9.036
Labrum-SC3	116.942	7.53
Labrum-SC3	128.22	8.72
Labrum-SC3	93.884	7.007
Labrum-SC3	－	7.511
Labrum-SC3	－	7.575
Labrum-SC3	－	6.616
Labrum-SC3	－	8.483
Labrum-SC3	－	9.118
Labrum-SC3	－	8.258
Labrum-SC3	－	6.855
Labrum-SC4	91.071	13.252
Labrum-SC4	92.544	9.659
Labrum-SC4	90.532	7.862
Labrum-SC4	93.48	7.712
Labrum-SC4	101.66	7.942
Labrum-SC4	84.715	9.15
Labrum-SC4	60.063	8.597
Labrum-SC4	73.723	6.933
Labrum-SC4	89.011	7.733
Labrum-SC4	73.605	8.309
Labrum-SC4	94.845	8.497
Labrum-SC4	－	9.33
Labrum-SC5	102.916	6.947
Labrum-SC5	108.014	6.923
Labrum-SC5	78.85	9.243
Labrum-SC5	89.857	6.741
Labrum-SC5	74.996	6.358
Labrum-SC5	87.482	9.036
Labrum-SC5	99.178	7.53
Labrum-SC5	105.565	6.314
Labrum-SC5	120.207	6.335
Labrum-SC5	113.807	8.59
Labrum-SC5	－	9.148
Labrum-SC5	－	8.778
Labrum-SC5	－	7.898
Labrum-SC6	147.188	8.673
Labrum-SC6	132.76	7.298
Labrum-SC6	106.559	7.53
Labrum-SC6	101.298	9.036
Labrum-SC6	132.619	6.924
Labrum-SC6	143.467	7.065
Labrum-SC6	135.785	8.443
Labrum-SC6	143.864	10.941
Labrum-SC6	－	9.102
Labrum-SC6	－	9.493

## Sheet: Sensilla on the Epipharynx
Sensillum type	length (μm)	Basal Diameter (μm)
Epipharynx-SC1	53.663	14.369
Epipharynx-SC1	52.894	11.456
Epipharynx-SC1	59.82	17.587
Epipharynx-SC1	47.906	16.767
Epipharynx-SC1	53.168	13.528
Epipharynx-SC1	37.988	18.587
Epipharynx-SC1	41.259	17.501
Epipharynx-SC1	42.577	16.262
Epipharynx-SC1	53.511	16.262
Epipharynx-SC1	77.133	20.291
Epipharynx-SC1	78.737	21.212
Epipharynx-SC2	100.237	23.871
Epipharynx-SC2	80.197	18.445
Epipharynx-SC2	77.273	19.909
Epipharynx-SC2	99.653	27.219
Epipharynx-SC2	98.077	23.371
Epipharynx-SC2	88.051	22.413
Epipharynx-SC2	85.26	23.779
Epipharynx-SC2	64.841	18.248
Epipharynx-SC2	92.565	24.232
Epipharynx-SC2	83.478	20.473
Epipharynx-SC2	111.082	28.676
Epipharynx-SC2	－	25.251
Epipharynx-SC3	71.319	16.347
Epipharynx-SC3	61.04	18.873
Epipharynx-SC3	68.234	18.705
Epipharynx-SC3	66.483	20.615
Epipharynx-SC3	76.04	17.976
Epipharynx-SC3	59.365	19.701
Epipharynx-SC3	72.181	20.152
Epipharynx-SC3	69.413	17.597
Epipharynx-SC3	67.735	16.373
Epipharynx-SC3	55.891	16.22
Epipharynx-SC3	89.752	16.057
Epipharynx-SC3	87.807	17.296
Epipharynx-SE1	－	11.168
Epipharynx-SE1	－	9.073
Epipharynx-SE1	－	11.978
Epipharynx-SE1	－	17.958
Epipharynx-SE1	－	10.359
Epipharynx-SE1	－	16.247
Epipharynx-SE1	－	14.764
Epipharynx-SE1	－	13.511
Epipharynx-SE1	－	15.451
Epipharynx-SE1	－	16.016
Epipharynx-SE1	－	14.164
Epipharynx-SE2	－	12.33
Epipharynx-SE2	－	12.33
Epipharynx-SE2	－	11.897
Epipharynx-SE2	－	13.311
Epipharynx-SE2	－	14.682
Epipharynx-SE2	－	12.802
Epipharynx-SE2	－	13.412
Epipharynx-SE2	－	9.826
Epipharynx-SE3	－	25.111
Epipharynx-SE3	－	18.892
Epipharynx-SE3	－	19.411
Epipharynx-SE3	－	22.939
Epipharynx-SE3	－	17.565
Epipharynx-SE3	－	19.083
Epipharynx-SE3	－	19.183
Epipharynx-SE3	－	25.348
Epipharynx-SD	－	21.74
Epipharynx-SD	81.299	22.429
Epipharynx-SD	98.579	21.072
Epipharynx-SD	72.758	26.4
Epipharynx-SD	77.469	24.77
Epipharynx-SD	92.485	24.77
Epipharynx-SD	86.335	22.226
Epipharynx-SD	87.367	17.474
Epipharynx-SD	－	21.767
Epipharynx-SD	78.415	18.57
Epipharynx-SD	75.599	24.288
Epipharynx-SD	－	23.368
Epipharynx-SD	－	18.287
Epipharynx-SD	－	18.578
Epipharynx-SD	－	29.681

## Sheet: Sensilla on the Mandible
Sensillum type	length (μm)	Basal Diameter (μm)
Mandible-SC1	317.601	10.854
Mandible-SC1	258.305	10.433
Mandible-SC1	268.199	11.116
Mandible-SC1	262.708	10.714
Mandible-SC1	271.97	11.355
Mandible-SC1	291.402	11.326
Mandible-SC1	255.478	10.991
Mandible-SC1	288.521	10.905
Mandible-SC1	299.908	10.827
Mandible-SC1	－	10.9
Mandible-SC2	189.548	9.12
Mandible-SC2	153.132	8.78
Mandible-SC2	168.884	9.859
Mandible-SC2	161.16	9.265
Mandible-SC2	158.174	9.884
Mandible-SC2	156.153	9.183
Mandible-SC2	177.267	9.259
Mandible-SC2	157.453	9.945
Mandible-SC2	178.218	9.063

## Sheet: Sensilla on the Maxilla
Sensillum type	length (μm)	Basal Diameter (μm)
Cardo-SC1	368.63	14.356
Cardo-SC1	403.956	12.025
Cardo-SC1	282.138	14.583
Cardo-SC1	320.228	14.292
Cardo-SC1	338.775	15.3
Cardo-SC1	414.258	18.229
Cardo-SC1	376.225	13.072
Cardo-SC1	355.986	12.874
Cardo-SC1	397.947	14.647
Cardo-SC1	305.296	11.228
Cardo-SC1	299.096	14.311
Cardo-SC1	257.706	15.704
Cardo-SC1	321.618	12.814
Cardo-SC1	323.941	13.137
Cardo-SC1	305.615	11.796
Cardo-SC1	324.414	16.096
Cardo-SC1	438.681	14.729
Cardo-SC1	373.787	16.332
Cardo-SC1	364.798	15.552
Cardo-SC1	327.023	13.026
Cardo-SC1	350.274	11.305
Cardo-SC1	325.242	16.908
Cardo-SC1	330.094	13.081
Cardo-SC1	304.091	12.225
Cardo-SC2	290.29	－
Cardo-SC2	286.353	12.841
Cardo-SC2	－	8.871
Cardo-SC2	200.808	10.038
Cardo-SC2	244.159	7.847
Cardo-SC2	280.055	11.884
Cardo-SC2	276.357	9.817
Cardo-SC2	272.417	8.319
Cardo-SC2	262.115	10.559
Cardo-SC2	193.81	9.84
Cardo-SC2	232.582	9.819
Cardo-SC2	250.128	11.207
Cardo-SC2	286.729	11.724
Cardo-SC2	－	10.082
Cardo-SC2	－	10.024
Cardo-SC2	－	9.321
Cardo-SC2	202.416	9.954
Cardo-SC2	227.321	11.521
Cardo-SC2	286.671	14.209
Cardo-SC2	224.013	9.819
Cardo-SC2	254.192	10.505
Cardo-SC2	220.708	10.279
Cardo-SC2	262.973	10.591
Cardo-SC2	295.624	12.467
Cardo-SC2	232.52	10.837
Cardo-SC2	251.719	8.492
Cardo-SC2	－	9.665
Stipe-SC3	345.924	－
Stipe-SC3	318.043	10.607
Stipe-SC3	301.172	8.324
Stipe-SC3	291.921	10.141
Stipe-SC3	328.975	12.289
Stipe-SC3	336.876	8.656
Stipe-SC3	253.484	9.791
Stipe-SC3	317.741	8.78
Stipe-SC3	317.124	11.169
Stipe-SC3	247.535	11.481
Stipe-SC3	249.055	10.72
Stipe-SC3	222.098	9.998
Stipe-SC3	331.085	9.548
Stipe-SC3	280.525	9.864
Stipe-SC3	－	10.402
Stipe-SC3	－	10.918
Stipe-SC3	264.153	13.325
Stipe-SC3	－	10.398
Stipe-SC3	266.706	10.278
Stipe-SC3	－	10.725
Stipe-SC3	190.548	9.756
Stipe-SC3	228.003	9.113
Stipe-SC3	－	9.386
Stipe-SC3	－	10.724
Stipe-SC3	237.542	10.714
Stipe-SC3	259.14	12.032
Stipe-SC3	280.173	11.664
Stipe-SC3	240.746	11.066
Stipe-SC3	204.692	10.285
Stipe-SC3	295.716	11.78
Stipe-SC3	215.189	7.851
Stipe-SC3	246.943	11.41
Stipe-SC3	215.165	9.25
Stipe-SC3	223.759	9.95
Palpifer-SC4	125.586	－
Palpifer-SC4	137.547	7.102
Palpifer-SC4	117.854	8.478
Palpifer-SC4	116.671	6.179
Palpifer-SC4	137.147	7.398
Palpifer-SC4	132.047	6.459
Palpifer-SC4	129.358	10.067
Palpifer-SC4	133.831	6.117
Palpifer-SC4	136.149	8.651
Palpifer-SC4	126.699	9.104
Palpifer-SC4	131.767	8.37
Palpifer-SC4	131.9	7.815
Palpifer-SC4	126.9	7.081
Palpifer-SC4	100.027	8.1
Palpifer-SC4	－	8.05
Palpifer-SC4	131.888	7.341
Palpifer-SC4	132.951	7.735
Palpifer-SC4	132.204	8.017
Palpifer-SC4	132.154	7.481
Palpifer-SC4	131.126	8.847
Palpifer-SC4	109.992	7.486
Palpifer-SC4	128.813	7.309
Palpifer-SC4	107.319	8.117
Palpifer-SC4	－	10.724
Palpifer-SC4	115.143	10.714
Palpifer-SC4	138.394	7.102
Palpifer-SC4	130.926	7.915
Palpifer-SC4	116.865	8.449
Palpifer-SC4	123.069	6.944
Palpifer-SC4	134.106	8.327
Palpifer-SC4	139.989	6.207
Palpifer-SC4	135.478	7.851
Palpifer-SC4	146.456	7.905
Palpifer-SC4	115.699	－
Palpifer-SC4	134.149	6.969
Galea-SC1	6.291	7.407
Galea-SC1	5.641	3.493
Galea-SC1	2.662	3.039
Galea-SC1	5.069	6
Galea-SC1	4	6.083
Galea-SC1	4.392	4.721
Galea-SC1	6.04	5.74
Galea-SC1	5.449	5.449
Galea-SC1	3.778	4.779
Galea-SC1	4.767	3.99
Galea-SC1	2.635	3.569
Galea-SC1	5.882	6.61
Galea-SC1	5.874	6.046
Galea-SC1	5.232	5.75
Galea-SC2	12.629	7.502
Galea-SC2	9.684	5.596
Galea-SC2	21.567	－
Galea-SC2	9.938	4.865
Galea-SC2	10.298	6.325
Galea-SC2	8.895	7.018
Galea-SC2	8.361	5.619
Galea-SC2	10.98	6.064
Galea-SC2	17.5	11.234
Galea-SC2	17.029	11.449
Galea-SC2	9.999	5.28
Galea-SC2	8.974	5.193
Galea-SC2	9.737	7.093
Galea-SC2	12.096	8.869
Galea-SC2	15.452	6.469
Galea-SC3	34.594	8.687
Galea-SC3	26.719	4.996
Galea-SC3	22.291	4.288
Galea-SC3	29.204	4.838
Galea-SC3	24.725	6.021
Galea-SC3	23.698	5.787
Galea-SC3	27.914	6.028
Galea-SC3	27.744	7.074
Galea-SC3	27.302	7.377
Galea-SC3	30.242	4.401
Galea-SC3	24.649	4.692
Galea-SC3	23.772	5.59
Galea-SC3	20.061	4.248
Galea-SC3	22.518	4.564
Galea-SC3	18.007	4.515
Galea-SC3	27.442	5.528
Galea-SC4	75.564	7.716
Galea-SC4	91.49	9.63
Galea-SC4	84.801	6.101
Galea-SC4	50.836	－
Galea-SC4	53.434	7.214
Galea-SC4	－	7.159
Galea-SC4	－	6.036
Galea-SC4	－	5.378
Galea-SC4	－	－
Galea-SC4	84.758	5.925
Galea-SC4	85.311	6.032
Galea-SC4	83.389	6.153
Galea-SC4	65.156	5.841
Galea-SC4	66.116	5.206
Galea-SC4	－	5.798
Galea-SC4	－	5.398
Galea-SC4	－	4.828
Galea-SC4	57.447	5.146
Galea-SC4	61.44	4.78
Galea-SC4	79.553	6.184
Galea-SB1	56.09	－
Galea-SB1	51.487	－
Galea-SB1	53.449	7.822
Galea-SB1	46.24	－
Galea-SB1	50.916	7.949
Galea-SB1	53.579	－
Galea-SB1	68.277	10.905
Galea-SB1	66.98	8.549
Galea-SB1	62.793	8.616
Galea-SB1	51.86	9.437
Galea-SB1	54.465	8.379
Galea-SB1	44.056	10.479
Galea-SB1	48.814	－
Galea-SB1	36.46	－
Galea-SB1	49.629	－
Galea-SB1	48.497	6.973
Galea-SB1	46.608	7.198
Galea-SB1	41.08	－
Galea-SB1	54.555	8.004
Galea-SB1	51.255	8.54
Galea-SB1	50.87	－
Galea-SB2	53.278	－
Galea-SB2	59.435	11.748
Galea-SB2	60.946	10.785
Galea-SB2	77.528	－
Galea-SB2	52.866	－
Galea-SB2	80.346	11.117
Galea-SB2	64.504	10.548
Galea-SB2	65.708	7.864
Galea-SB2	68.306	－
Galea-SB2	70.38	11.338
Galea-SB2	66.454	10.935
Galea-SB2	70.54	11.854
Galea-SB2	61.364	－
Galea-SB2	62.521	－
Galea-SB2	59.675	－
Galea-SB2	71.575	－
Galea-SB2	59.848	8.929
Galea-SB2	75.536	－
Galea-SB2	65.748	7.577
Galea-SB2	65.652	9.634
Galea-ST1 base	34.138	11.111
Galea-ST1 base	21.127	13.506
Galea-ST1 base	29.2	12.794
Galea-ST1 base	30.5	14.203
Galea-ST1 base	27.022	3.731
Galea-ST1 base	20.301	12.885
Galea-ST1 base	22.713	13.727
Galea-ST1 base	33.595	15.505
Galea-ST1 base	31.054	12.67
Galea-ST1 base	39.215	15.585
Galea-ST1 base	38.231	15.28
Galea-ST1 base	27.861	15.047
Galea-ST1 base	27.434	13.017
Galea-ST1 base	28.929	14.56
Galea-ST1 base	19.003	14.796
Galea-ST1 base	26.417	－
Galea-ST1 base	39.386	14.143
Galea-ST1 tip	7.21	3.561
Galea-ST1 tip	5.418	3.304
Galea-ST1 tip	8.968	3.293
Galea-ST1 tip	5.447	2.723
Galea-ST1 tip	5.892	－
Galea-ST1 tip	5.614	3.148
Galea-ST1 tip	5.307	3.175
Galea-ST1 tip	7.442	3.721
Galea-ST1 tip	6.5	3.217
Galea-ST1 tip	4.718	2.786
Galea-ST1 tip	5.79	3.075
Galea-ST1 tip	5.372	4.556
Galea-ST1 tip	6.105	3.365
Galea-ST1 tip	5.894	4.342
Galea-ST1 tip	8.001	3.772
Galea-ST1 tip	5.556	3.598
Galea-ST1 tip	6.878	4.262
Galea-ST2 base	39.771	11.361
Galea-ST2 base	20.571	12.614
Galea-ST2 base	30.359	13.579
Galea-ST2 base	34.477	16.093
Galea-ST2 base	31.539	15.969
Galea-ST2 base	27.76	13.219
Galea-ST2 base	30.113	12.913
Galea-ST2 base	33.113	12.034
Galea-ST2 base	29.887	11.639
Galea-ST2 base	26.102	15.048
Galea-ST2 base	23.253	14.364
Galea-ST2 base	33.172	13.754
Galea-ST2 base	27.192	14.908
Galea-ST2 base	26.26	12.577
Galea-ST2 base	49.59	14.799
Galea-ST2 tip	6.985	3.561
Galea-ST2 tip	6.543	3.636
Galea-ST2 tip	6.587	3.875
Galea-ST2 tip	4.021	2.327
Galea-ST2 tip	6.096	3.907
Galea-ST2 tip	7.367	3.218
Galea-ST2 tip	6.37	3.152
Galea-ST2 tip	6.967	3.931
Galea-ST2 tip	6.701	3.075
Galea-ST2 tip	4.398	3.636
Galea-ST2 tip	4.639	3.434
Galea-ST2 tip	4.97	3.288
Galea-ST2 tip	6.682	3.031
Galea-ST2 tip	7.336	3.199
Galea-ST2 tip	6.405	3.203
Maxillary Palp-SB1	0.758	0.223
Maxillary Palp-SB1	4.866	2.032
Maxillary Palp-SB1	－	2.794
Maxillary Palp-SB1	9.595	1.96
Maxillary Palp-SB1	5.421	1.925
Maxillary Palp-SB1	8.656	2.864
Maxillary Palp-SB1	－	1.219
Maxillary Palp-SB1	4.417	1.795
Maxillary Palp-SB1	5.031	1.947
Maxillary Palp-SB1	3.4	2.432
Maxillary Palp-SB1	3.782	2.216
Maxillary Palp-SB1	3.335	2.08
Maxillary Palp-SB1	7.758	1.991
Maxillary Palp-SB1	5.688	2.221
Maxillary Palp-SB1	5.742	2.024
Maxillary Palp-SB1	5.837	2.828
Maxillary Palp-SB2	7.352	1.869
Maxillary Palp-SB2	9.109	2.535
Maxillary Palp-SB2	4.908	2.706
Maxillary Palp-SB2	7.61	2.279
Maxillary Palp-SB2	10.299	2.562
Maxillary Palp-SB2	－	2.367
Maxillary Palp-SB2	5.614	1.905
Maxillary Palp-SB2	－	2.891
Maxillary Palp-SB2	5.144	1.783
Maxillary Palp-SB2	－	2.022
Maxillary Palp-SB2	－	2.57
Maxillary Palp-SB2	5.003	2.178
Maxillary Palp-SB2	－	2.334
Maxillary Palp-SB2	7.479	1.872
Maxillary Palp-SB2	7.486	1.858
Maxillary Palp-SB2	5.268	2.117
Maxillary Palp-SB2	7.361	2.204
Maxillary Palp-SB3	9.421	2.713
Maxillary Palp-SB3	12.707	2.573
Maxillary Palp-SB3	11.23	2.61
Maxillary Palp-SB3	8.63	2.047
Maxillary Palp-SB3	－	2.472
Maxillary Palp-SB3	7.852	2.944
Maxillary Palp-SB3	8.76	2.669
Maxillary Palp-SB3	11.628	2.335
Maxillary Palp-SB3	7.24	2.73
Maxillary Palp-SB3	8.272	2.666
Maxillary Palp-SB3	4.864	2.283
Maxillary Palp-SB3	5.289	2.223
Maxillary Palp-SB3	10.004	2.731
Maxillary Palp-SB3	8.859	2.817
Maxillary Palp-SB3	6.972	1.946
Maxillary Palp-SB3	5.98	1.843
Maxillary Palp-SB3	10.704	2.303
Maxillary Palp-SB3	9.076	2.795
Maxillary Palp-SB4	12.28	2.337
Maxillary Palp-SB4	9.67	2.061
Maxillary Palp-SB4	5.618	2.497
Maxillary Palp-SB4	6.852	1.266
Maxillary Palp-SB4	6.514	2.643
Maxillary Palp-SB4	3.431	2.139
Maxillary Palp-SB4	9.464	2.461
Maxillary Palp-SB4	6.119	2.283
Maxillary Palp-SB4	9.569	2.36
Maxillary Palp-SB4	4.146	2.066
Maxillary Palp-SB4	－	1.984
Maxillary Palp-SB4	8.58	2.136
Maxillary Palp-SB4	5.229	2.628
Maxillary Palp-SB4	6.806	2.153
Maxillary Palp-SB4	7.349	2.091
Maxillary Palp-SB4	9.429	1.898
Maxillary Palp-SB4	9.248	1.905
Maxillary Palp-SB4	8.017	1.799
Maxillary Palp-SB4	8.54	2.66
Maxillary Palp-SB5	13.269	2.444
Maxillary Palp-SB5	11.578	2.424
Maxillary Palp-SB5	－	2.402
Maxillary Palp-SB5	7.486	2.433
Maxillary Palp-SB5	4.567	2.285
Maxillary Palp-SB5	9.915	2.73
Maxillary Palp-SB5	7.889	2.142
Maxillary Palp-SB5	6.927	1.933
Maxillary Palp-SB5	6.291	1.852
Maxillary Palp-SB5	10.46	1.949
Maxillary Palp-SB5	9.843	2.082
Maxillary Palp-SB5	4.925	2.301
Maxillary Palp-SB5	7.656	2.218
Maxillary Palp-SB5	6.982	2.008
Maxillary Palp-SB5	5.567	2.622
Maxillary Palp-SB5	4.243	1.944
Maxillary Palp-SB5	10.457	2.21
Maxillary Palp-SB5	11.1	2.54
Maxillary Palp-SB6	3.513	－
Maxillary Palp-SB6	－	2.601
Maxillary Palp-SB6	4.306	2.139
Maxillary Palp-SB6	6.324	3.631
Maxillary Palp-SB6	6.579	2.337
Maxillary Palp-SB6	8.233	2.009
Maxillary Palp-SB6	7.676	1.609
Maxillary Palp-SB6	6.2	1.862
Maxillary Palp-SB6	5.964	1.845
Maxillary Palp-SB6	4.872	2.134
Maxillary Palp-SB6	5.744	2.225
Maxillary Palp-SB6	6.973	2.221
Maxillary Palp-SB6	6.69	1.89
Maxillary Palp-SB6	6.611	1.984
Maxillary Palp-SB6	5.935	2.663
Maxillary Palp-SB7	6.416	2.229
Maxillary Palp-SB7	－	2.079
Maxillary Palp-SB7	6.562	2.001
Maxillary Palp-SB7	6.287	－
Maxillary Palp-SB7	－	2.536
Maxillary Palp-SB7	6.334	2.513
Maxillary Palp-SB7	4.701	2.571
Maxillary Palp-SB7	8.891	2.831
Maxillary Palp-SB7	－	2.664
Maxillary Palp-SB7	6.436	－
Maxillary Palp-SB7	4.889	2.293
Maxillary Palp-SB7	4.28	2.138
Maxillary Palp-SB7	7.418	1.961
Maxillary Palp-SB8	5.59	2.026
Maxillary Palp-SB8	5.745	－
Maxillary Palp-SB8	－	2.267
Maxillary Palp-SB8	7.097	－
Maxillary Palp-SB8	5.692	－
Maxillary Palp-SB8	7.39	2.416
Maxillary Palp-SB8	12.399	2.067
Maxillary Palp-SB8	8.411	1.717
Maxillary Palp-SB8	9.223	2.156
Maxillary Palp-SB8	10.142	2.461
Maxillary Palp-SB8	－	2.031
Maxillary Palp-SB8	5.556	2.962
Maxillary Palp-SB8	5.574	－
Maxillary Palp-SB8	7.437	2.02
Maxillary Palp-SB8	4.868	1.811
Maxillary Palp-SB8	4.624	1.964
Maxillary Palp-SB8	8.564	2.292
Maxillary Palp-SD	13.426	7.902
Maxillary Palp-SD	12.713	8.362
Maxillary Palp-SD	12.393	8.059
Maxillary Palp-SD	14.076	7.75
Maxillary Palp-SD	14.304	－
Maxillary Palp-SD	7.243	－
Maxillary Palp-SP	12.393	3.962
Maxillary Palp-SP	9.528	3.176
Maxillary Palp-SP	9.438	2.682
Maxillary Palp-SP	9.644	4.624
Maxillary Palp-SP	11.218	4.478

## Sheet: Sensilla on the Labium
Sensillum type	length (μm)	Basal Diameter (μm)
Prementum-SC	21.074	3.595
Prementum-SC	21.072	3.369
Prementum-SC	22.348	3.614
Prementum-SC	23.853	3.889
Prementum-SC	31.729	3.916
Prementum-SC	31.008	3.264
Prementum-SC	－	3.162
Prementum-SC	－	3.255
Prementum-SC	－	3.36
Prementum-SC	－	3.695
Prementum-SC	－	3.582
Prementum-SC	－	3.807
Prementum-SC	－	3.543
Prementum-SC	－	3.762
Prementum-SC	－	3.743
Prementum-SC	－	3.721
Prementum-SC	－	3.719
Prementum-SC	－	3.353
Prementum-SC	－	3.294
Prementum-SC	－	3.343
Mentum-SC	190.839	12.099
Mentum-SC	223.365	10.25
Mentum-SC	280.658	11.047
Mentum-SC	269.183	11.064
Mentum-SC	266.482	11.399
Mentum-SC	192.575	11.177
Mentum-SC	201.425	11.297
Mentum-SC	194.544	12.806
Mentum-SC	239.313	10.948
Mentum-SC	223.365	10.648
Mentum-SC	280.658	11.786
Mentum-SC	269.183	10.626
Mentum-SC	266.482	10.946
Mentum-SC	241.586	9.898
Mentum-SC	203.782	12.056
Mentum-SC	260.556	12.534
Mentum-SC	280.305	11.541
Mentum-SC	225.473	11.925
Mentum-SC	273.791	12.957
Mentum-SC	262.478	13.188
Mentum-SC	325.295	10.944
Mentum-SC	326.776	10.786
Mentum-SC	249.787	11.604
Mentum-SC	－	11.668
Mentum-SC	－	10.893
Mentum-SC	－	11.435
Mentum-SC	－	11.338
Mentum-SC	－	11.365
Mentum-SC	－	10.733
Mentum-SC	－	10.759
Mentum-SC	－	11.698
Labial Palp-SC	17.097	3.275
Labial Palp-SC	20.104	3.33
Labial Palp-SC	20.381	2.618
Labial Palp-SC	15.987	2.354
Labial Palp-SC	15.776	3.379
Labial Palp-SC	19.805	3.812
Labial Palp-SC	19.879	3.839
Labial Palp-SC	23.251	3.465
Labial Palp-SC	17.373	3.455
Labial Palp-SC	16.123	3.008
Labial Palp-SC		2.941
Labial Palp-SC		2.618
Labial Palp-SC		3.685
Labial Palp-SC	－	3.434
Labial Palp-SC	－	3.795
Labial Palp-SC	－	2.813
Labial Palp-SC	－	3.811
Labial Palp-SC	－	4.042
Labial Palp-ST base	10.074	9.452
Labial Palp-ST base	10.762	6.527
Labial Palp-ST base	12.66	7.954
Labial Palp-ST base	14.602	8.295
Labial Palp-ST base	13.252	9.371
Labial Palp-ST base	8.396	9.373
Labial Palp-ST base	7.029	7.596
Labial Palp-ST base	7.6	8.817
Labial Palp-ST base	7.384	8.791
Labial Palp-ST base	8.687	9.406
Labial Palp-ST base	9.95	－
Labial Palp-ST base	7.155	10.082
Labial Palp-ST base	12.277	9.611
Labial Palp-ST base	13.617	9.577
Labial Palp-ST base	10.812	7.598
Labial Palp-ST base	11.145	8.623
Labial Palp-ST base	17.804	9.259
Labial Palp-ST base	12.641	9.022
Labial Palp-ST base	13.838	9.33
Labial Palp-ST base	13.394	9.298
Labial Palp-ST base	11.957	9.356
Labial Palp-ST base	9.931	9.69
Labial Palp-ST base	11.467	9.209
Labial Palp-ST base	10.814	9.583
Labial Palp-ST base		10.878
Labial Palp-ST base	－	9.804
Labial Palp-ST tip	70.266	5.04
Labial Palp-ST tip	52.039	3.916
Labial Palp-ST tip	44.879	4.266
Labial Palp-ST tip	52.082	5.803
Labial Palp-ST tip	46.002	5.238
Labial Palp-ST tip	46.527	5.085
Labial Palp-ST tip	47.291	4.476
Labial Palp-ST tip	46.11	5.22
Labial Palp-ST tip	62.584	5.136
Labial Palp-ST tip	55.214	5.487
Labial Palp-ST tip	57.538	7.392
Labial Palp-ST tip	47.9	6.579
Labial Palp-ST tip	48.346	5.91
Labial Palp-ST tip	66.135	6.22
Labial Palp-ST tip	60.534	5.059
Labial Palp-ST tip	60.892	4.504
Labial Palp-ST tip		4.875
Labial Palp-ST tip		5.358
Labial Palp-ST tip	－	6.027
Labial Palp-ST tip	－	5.68
Labial Palp-ST tip	－	4.397
Labial Palp-ST tip	－	5.058
Labial Palp-ST tip	－	4.679
Labial Palp-ST tip	－	5.069
Labial Palp-ST tip	－	4.314
Labial Palp-ST tip	－	4.575
